# Supplementary material for: HIFU-CCL19/21 Axis Enhances Dendritic Cell Vaccine Efficacy in the Tumor Microenvironment
Source: Pharmaceutics. 2025 Jan 6;17(1):65. doi: 10.3390/pharmaceutics17010065 (PMC11769570; doi:10.3390/pharmaceutics17010065)
Supplement: Supplementary file 1 [file pharmaceutics-17-00065-s001.zip]

Archive with 1 entries (1 files):
- pharmaceutics-3357372-supplementary.pdf
